# Supplementary material for: Evolution in Real-World Therapeutic Strategies for HIV Treatment: A Retrospective Study in Southern Italy, 2014–2020
Source: J Clin Med. 2021 Dec 29;11(1):161. doi: 10.3390/jcm11010161 (PMC8745745; doi:10.3390/jcm11010161)
Supplement: Supplementary file 1 [file jcm-11-00161-s001.zip]

Archive with 1 entries (1 files):
- jcm-1499931-supplementary.pdf
